# Supplementary material for: Rapid Detection of PML::RARA Fusions in Acute Promyelocytic Leukemia: CRISPR/Cas9 Nanopore Sequencing with Adaptive Sampling
Source: Biomolecules. 2024 Dec 13;14(12):1595. doi: 10.3390/biom14121595 (PMC11674480; doi:10.3390/biom14121595)
Supplement: Supplementary file 1 [file biomolecules-14-01595-s001.zip]

Archive with 1 entries (1 files):
- biomolecules-3295666-supplementary.pdf
